# Supplementary material for: Correlation and influencing factors of preoperative anxiety, postoperative pain, and delirium in elderly patients undergoing gastrointestinal cancer surgery
Source: BMC Anesthesiol. 2023 Mar 13;23:78. doi: 10.1186/s12871-023-02036-w (PMC10009960; doi:10.1186/s12871-023-02036-w)
Supplement: Supplementary file 1 — Additional file 1. [file 12871_2023_2036_MOESM1_ESM.xls]

## Sheet: Sheet1
ID	Abbreviation of subject name	SEX，1=male,2=female	Age,yr	Occupation,1=retiree,2=farmer,3=freelancer	ASA	Past history	Types of cancer,1=gastric,2=colon,3= rectal	Methods of Anesthesia and analgesia,1=oral analgesics,2=TAP,3=PCIA,4=TAP-PCIA,5=PCEA	Surgical approaches，1=laparoscopy,2=laparotomy	Duration of Surgery, min	Duration of anesthesia, min	Duration in PACU, min	BAI score on day-0	BAI score on POD-1	BAI score on POD-3	BAI score on POD-7	VAS score on day-0	VAS score on POD-1	VAS score on POD-3	VAS score on POD-7	CAM-CR score on day-0	CAM-CR score on POD-1	CAM-CR score on POD-3	CAM-CR score on POD-7
1	HDS	1	82	1	3	hypertension	1	1	2	320	370	63	37	9	20	4	2	1	5	3	14	29	23	18
2	YXX	1	75	2	3	hypertension,cerebral infarction	1	1	1	342	385	64	1	8	10	9	0	8	3	1	13	24	16	16
3	ZJM	1	66	1	1		2	1	1	197	242	88	9	10	20	7	2	8	5	4	14	16	17	19
4	YC	1	65	1	2		1	1	2	396	444	133	28	17	7	9	0	7	2	3	15	17	17	14
5	WYF	2	70	1	3	Diabetes	2	1	1	109	152	92	10	8	8	9	0	7	2	2	14	17	21	18
6	ZGF	2	72	1	3	hypertension,coronary disease	2	1	1	155	195	181	19	10	10	10	0	7	4	4	16	16	16	16
7	WSS	1	73	3	2		1	1	1	512	551	82	27	11	11	11	1	6	3	2	13	24	13	19
8	XXL	2	69	1	3	hypertension,atrial fibrillation	2	1	1	137	202	92	5	5	2	2	0	6	5	2	14	17	18	18
9	LXQ	2	73	1	2		1	1	2	641	690	87	38	20	10	9	0	5	4	4	15	27	24	15
10	HMJ	2	73	2	3	hypertension	1	1	2	365	405	125	33	9	7	7	0	5	5	2	15	27	18	15
11	ZJX	1	76	1	3	Diabetes,III AVB	1	2	1	332	387	135	9	8	18	9	2	8	3	3	14	20	17	18
12	LXR	1	73	1	3	hypertension,Diabetes,hypothyroidism	1	2	1	420	481	74	23	10	9	3	0	7	2	2	14	24	22	18
13	HSL	1	68	2	3	pulmonary tuberculosis	1	2	2	265	326	84	4	10	7	5	0	7	2	2	14	18	18	15
14	HQH	1	75	1	3		2	2	1	162	219	109	11	10	8	6	1	6	3	2	15	25	17	13
15	WYL	1	72	2	2		1	2	1	173	233	54	9	10	7	10	0	5	3	3	14	17	20	18
16	WXA	1	65	2	2		1	2	1	260	287	72	10	10	7	8	1	4	2	1	15	17	18	15
17	ZYY	2	66	2	3	hypertension,coronary disease	1	2	2	220	268	62	11	13	7	7	0	2	2	2	15	16	14	14
18	LQC	1	65	1	3	hypertension,Diabetes,Hypertensive heart disease	3	2	1	174	215	81	10	10	10	10	0	4	3	3	16	16	18	16
19	CLX	2	69	2	2		1	2	2	362	405	83	8	8	8	8	0	4	2	3	14	14	14	18
20	LYR	1	82	2	3		3	2	1	217	265	103	9	16	4		0	2	3	1	14	24	14	18
21	CWH	1	65	1	2		1	2	2	315	374	67	23	9	9	9	0	7	2	1	15	18	22	15
22	HDB	1	71	2	2		2	2	1	242	265	121	7	14	4	4	0	3	3	1	16	16	16	16
23	HMY	1	68	3	2		3	2	1	180	227	40	10	10	9	9	1	3	4	2	16	16	19	16
24	PY	1	69	1	3		1	2	2	320	372	96	25	8	8	8	0	3	3	3	13	23	13	13
25	LSE	1	77	2	3	coronary disease,hypertension,cerebral infarction	1	2	1	235	328	157	10	8	7	8	0	2	2	2	14	26	18	13
26	LYJ	1	65	2	3	pulmonary tuberculosis	1	2	1	246	297	58	7	8	9	8	2	2	5	3	14	18	18	18
27	LSF	1	73	3	3		3	2	1	122	182	83	11	9	8	8	0	2	3	2	16	18	24	11
28	HYF	2	73	2	3	hypertension,Diabetes	1	2	1	149	193	109	16	10	10	5	0	2	2	1	15	17	17	15
29	WH	1	70	1	3		1	2	1	155	189	74	9	10	8		1	2	2	2	15	17	21	18
30	NHG	1	70	1	3	hypertension,cerebral hemorrhage,Gastric perforation	1	2	1	283	319	145	9	13	9	8	0	2	2	2	14	16	17	14
31	MSH	1	69	2	2		1	2	1	106	172	66	11	8	8	5	0	1	4	1	15	17	17	15
32	GSR	1	73	1	3	hypertension,Diabetes	3	3	1	151	210	50	1	8	4	4	0	3	2	1	14	24	18	18
33	SZP	2	67	1	1		2	3	1	115	168	62	11	13	19	8	0	3	2	2	16	16	17	16
34	NMH	2	69	2	3		1	3	2	340	380	123	9	9	8	8	0	5	2	0	15	17	16	15
35	ZYS	1	65	1	3	hypertension,Duodenal bulbar ulcer	1	3	1	309	349	218	11	9	7	7	0	2	2	2	15	16	15	15
36	HJB	1	78	2	3	hypertension,Diabetes,cerebral infarction	2	3	1	152	196	118	7	8	7	5	0	4	2	2	14	24	13	18
37	ZGZ	2	81	2	3		2	3	1	215	251	78	13	11	14	2	0	2	1	1	16	20	16	13
38	WYY	2	73	3	3	hypertension,coronary disease	1	3	1	510	576	145	19	9	9	9	0	4	1	1	14	28	18	18
39	HPQ	2	72	2	2		1	3	2	446	490	110	20	10	7	9	0	4	1	1	14	17	19	18
40	LJS	1	67	1	3	hypertension	1	3	2	338	399	70	26	10	5	9	0	4	2	1	13	23	16
41	YHL	1	74	2	3		1	3	1	320	376	86	10	8	8	7	0	3	2	1	14	24	19	18
42	SZM	1	74	2	2		1	3	2	292	332	161	13	8	8	8	0	3	2	2	15	24	16	15
43	HXX	2	75	2	2		3	3	1	141	182	109	13	20	9	8	0	3	3	3	16	21	18	15
44	LZY	1	69	1	2		3	3	1	91	145	89	11	9	9	9	0	3	3	2	15	18	15	15
45	ZYL	2	72	2	3		2	3	1	150	201	99	10	6	9	5	0	3	2	2	16	17	17	16
46	LDQ	1	74	2	2		2	3	1	87	128	87	16	14	12	4	0	4	3	1	16	17	20	16
47	LSW	1	66	1	3		2	3	1	208	248	87	11	8	7	7	0	4	2	2	16	16	15	16
48	HYS	1	66	2	3	Postoperative laryngeal cancer	2	3	2	92	147	123	8	18	15	7	1	3	3	1	16	16	20	16
49	CXM	1	65	1	3	pulmonary tuberculosis,hypertension,gout,Diabetes	2	3	1	252	295	102	5	12	2	2	0	3	2	1	14	14	14	18
50	DQG	1	62	1	3		3	3	1	265	314	100	9	8	2	2	0	3	2	2	12	12	21
51	LGY	2	67	3	1		2	3	1	170	203	76	10	14	10	9	0	2	2	1	16	24	21	16
52	LWM	2	69	2	2		3	3	1	316	387	137	9	9	5		0	2	2	1	15	21	10	15
53	HMS	1	65	1	2		3	3	2	281	343	70	11	14	9	8	1	2	1	1	16	21	13	16
54	LHG	1	67	2	2		3	3	1	305	357	99	11	9	8	9	0	2	2	1	16	18	20	16
55	MXQ	1	68	1	3	gastritis,hypertension	1	3	1	245	291	96	11	10	8	7	0	2	1	1	15	18	10	15
56	LSZ	1	71	1	3	coronary disease,Intracerebral infarction,hypertension	2	3	1	145	185	66	11	10	8	2	0	2	2	2	16	18	20
57	WYZ	1	67	1	3	hypertension	1	3	1	408	480	114	10	11	7	9	0	2	2	2	14	17	16	18
58	YGR	1	65	1	2		2	3	2	312	352	102	1	8	17	5	0	2	2	2	15	17	18	15
59	LCH	1	70	2	2		3	3	1	200	236	125	10	8	9	3	1	2	3	2	16	17	20	16
60	MFY	2	71	3	2		2	3	2	150	195	53	9	11	9	9	0	2	2	2	15	17	13	15
61	WJS	1	66	1	2		2	3	1	134	174	93	8	8	4	3	0	2	2	2	16	17	9	13
62	CCY	1	69	1	2		1	3	1	435	492	55	10	10	9	8	0	2	5	3	15	16	17	15
63	CYM	2	67	1	2		1	3	2	316	379	65	2	8	10	7	0	2	2	2	14	16	17	16
64	CZG	1	70	2	3	Hemorrhoids, colon polyps	1	3	2	323	357	100	10	9	7	5	0	2	4	0	14	16	19	18
65	CJX	1	68	1	1		3	3	1	266	318	52	7	9	7	5	0	2	2	1	15	16	15	15
66	ZPZ	1	69	1	3	hypertension,Diabetes	2	3	1	140	191	78	10	10	7		0	2	1	1	15	16	16	15
67	ZGZ	1	65	1	3	hypertension,Diabetes	2	3	2	85	130	165	4	3	3	3	0	2	1	1	16	16	16	16
68	LXL	2	65	3	2		2	3	1	116	175	111	4	8	5	3	0	2	2	1	15	15	15	14
69	ZXL	2	65	2	2		2	3	1	125	175	93	5	4	2	4	0	2	2	2	14	14	14	18
70	LHW	1	71	1	2		2	3	1	193	235	75	10	9	7	7	0	2	2	2	12	12	12	19
71	XLL	1	67	1	3	Psoriasis, hyperthyroidism,hypertension,coronary disease	2	3	1	168	203	122	8	8	4	4	0	2	2	2	11	11	11	15
72	LSY	2	77	1	1		2	3	1	191	227	83	5	5	5	5	0	1	1	1	15	26	16	16
73	SA	1	66	2	1		3	3	1	163	220	65	10	9	1	1	0	1	1	1	17	17	13	17
74	DYJ	1	65	2	3	hypertension	3	3	1	263	302	48	7	2	2	2	0	8	2	1	15	15	13	15
75	MYZ	1	77	2	1		3	4	1	126	176	70	8	8	8	8	0	5	2	2	16	23	18	16
76	HD	1	70	1	3	hypertension	1	4	2	320	370	63	16	11	18	8	1	5	4	3	16	20	19	16
77	LF	1	73	1	3	Diabetes,hypertension,cerebral infarction	1	4	1	152	197	90	27	7	5	8	1	5	1	1	14	17	23	18
78	LYJ	1	68	1	3	coronary disease	2	4	1	191	249	75	10	13	17	7	0	5	2	2	16	16	19	16
79	XTZ	1	76	1	1		3	4	1	173	218	183	13	11	8	7	1	4	3	2	16	27	24	16
80	LZH	1	67	2	3		3	4	1	127	238	57	10	9	9	5	0	4	4	3	16	20	20	16
81	LYS	1	67	1	3	hypertension	1	4	1	280	336	85	11	10	4	10	0	4	4	3	16	19	14	14
82	ZBK	1	80	2	3	hypertension	1	4	1	213	267	133	7	7	2	6	0	4	4	3	18	18	16	20
83	HMB	1	65	2	3	hypertension	1	4	2	427	491	133	35	9	8	5	0	4	4	4	14	17	18	18
84	WMZ	2	68	2	3	Gastric erosion	1	4	2	294	335	90	11	7	8	4	1	4	2	2	15	17	18	15
85	PCX	1	62	2	1		3	4	1	142	182	55	7	9	7	5	0	4	2	2	14	14	14	12
86	PZH	1	73	1	2		1	4	2	527	570	139	17	9	7	5	0	3	6	6	15	19	20	15
87	LJR	1	65	1	1		1	4	1	551	625	134	8	11	15	13	0	3	3	2	10	18	20	13
88	LL	1	69	1	3	hypertension,pulmonary tuberculosis	1	4	1	370	420	121	17	8	4	6	0	4	2	2	14	27	18	18
89	WGL	1	69	1	3		1	4	2	358	407	85	10	9	7	3	0	2	2	2	14	17	17
90	TXM	2	69	2	3	Diabetes	3	4	1	186	225	83	10	8	10	7	0	2	1	1	16	16	17	14
91	LZH	1	79	1	3	COPD,coronary disease	3	4	1	106	152	145	10	9	10	5	0	2	1	1	16	16	16	13
92	HYX	1	68	1	2		1	4	1	209	258	130	10	9	8	10	2	1	2	2	15	18	18	15
93	FDW	1	83	2	1		2	5	1	201	252	152	5	8	8	3	0	7	2	1	14	24	14	18
94	LXL	1	68	2	3	gastric ulcer	1	5	1	313	363	135	11	8	7	3	0	7	2	2	15	16	16	15
95	CYQ	1	74	2	3		3	5	1	305	350	80	9	9	7	8	0	6	4	2	14	26	18	18
96	HWH	1	65	1	2		2	5	1	220	256	65	0	3	2	3	0	6	1	1	15	14	13	15
97	HSJ	2	81	2	1		3	5	1	260	312	119	10	5	18	4	1	5	3	2	16	24	20	13
98	MPZ	2	73	2	2		2	5	1	162	202	95	17	8	10	10	0	5	2	1	15	25	17	15
99	SXQ	1	75	2	3		2	5	1	267	317	118	4	4	2	5	0	4	2	1	15	24	16
100	MJL	2	79	3	3	Diabetes,hypertension	3	5	1	293	341	79	10	5	5	5	0	4	2	2	16	23	16	16
101	WKL	2	65	1	3	hypertension	3	5	1	174	209	52	15	17	10	5	0	4	2	2	13	19	21	16
102	WSG	1	68	1	3	hypertension	2	5	1	306	361	74	10	6	9	9	1	4	3	2	15	16	19	17
103	ZXF	1	67	1	3		3	5	1	111	146	36	20	11	8	4	0	4	3	2	13	16	17	17
104	ZQP	1	72	1	3	Diabetes	3	5	1	237	264	60	7	10	17	10	0	4	2	2	14	15	19	15
105	LJH	1	61	1	1		3	5	1	209	260	88	10	7	10	10	0	3	2	2	17	17	17	17
106	LCH	1	68	2	3		2	5	1	126	174	92	16	19	4	5	0	3	3	3	13	17	19	16
107	XNS	1	61	1	1		2	5	1	198	246	45	13	8	9	9	0	3	2	1	16	16	16	16
108	LJ	1	67	1	1	hypertension	3	5	1	133	189	35	9	9	7	7	0	3	2	2	16	16	18	16
109	PDC	1	72	1	3	hypertension pulmonary tuberculosis	3	5	1	115	159	72	11	9	9	8	0	3	2	2	17	16	16	17
110	QJR	1	62	1	2		2	5	1	193	241	55	12	10	10	10	0	3	2	2	15	15	17	15
111	NFJ	1	61	1	3	Diabetes,	2	5	1	279	332	63	4	5	5	3	0	3	3	1	14	14	17	18
112	LYZ	2	75	2	2		3	5	1	195	234	125	7	8	8	4	0	2	3	1	12	24	12	16
113	LHZ	2	77	1	3	hypertension,	3	5	1	139	183	60	10	8	5	5	0	2	2	2	13	23	16	14
114	TF	2	68	2	3		2	5	1	297	382	127	16	11	17	8	1	2	2	2	16	18	17	16
115	LJQ	1	71	1	2		2	5	1	179	246	83	10	8	8	7	0	2	2	1	16	18	21	16
116	SJH	1	67	1	3	hypertension	2	5	1	280	337	135	10	11	17	5	0	2	3	2	16	17	21	14
117	LLY	2	73	2	2	hypertension,Diabetes	2	5	1	287	312	54	8	9	8	10	0	2	2	2	15	15	9
118	MWR	1	72	1	2		2	5	1	95	135	99	9	7	10	4	0	2	2	2	12	15	15	13
119	ZXL	1	71	2	3	hypertension	3	5	1	151	193	45	8	6	6	6	0	2	2	1	12	13	14	16
120	HBQ	2	66	2	3	cerebral infarction,Diabetes,hypertension	2	5	1	128	158	90	7	4	4	4	0	2	2	2	11	11	11	20
